# Supplementary material for: Bacterial cell-free DNA profiling reveals the co-elevation of multiple bacteria in newborn foals with suspected sepsis
Source: iScience. 2025 Nov 11;28(12):114005. doi: 10.1016/j.isci.2025.114005 (PMC12753253; doi:10.1016/j.isci.2025.114005)
Supplement: Table S3. Foal clinical metadata, nSIRS scoring, blood-culture results, and disease outcomes, related to Figure 1 [file mmc2.xlsx]

## Sheet: Table S3
Foal ID	(n)SIRS parameters								nSIRS-criteria		Bacterial blood culture					Disease outcome					Clinical diagnosis			Demographic information of the dam (mother horse)							Demographic information of the foal				Admission	All clinical measurements
FID	Age (hours old at admission)	Age_group	Rectal Temp (°C)	Heart Rate (BPM)	Respiratory Rate (breaths/min)	WBC (10^3 cells/µL)	L-lactate (mmol/L)	Blood glucose (mg/dL)	nSIRS_score	nSIRS_class	Blood culture performed (Yes,Y/No,N)	Blood culture positive (Yes,Y/No,N)	Isolated bacteria in blood culture (Species level: confirmed with Maldi-TOF)	Culture Bottle 1 result	Culture Bottle 2 result	Lived	Euthanized	Died	Euthanized due to financial concern	Total days hospitalized	Primary Clinical Diagnosis	Secondary Clinical Diagnosis	Tertiary Clinical Diagnosis	Dam breed	Dam age	Dam parity	Embryo transfer (Y/N)	Previous abnormal foal (Y/N)	Gestation length (days)	Parturition Normal (Y/N)	Premature (<85% expected gestation)	Foal age (hours old at admission)	Foal breed	Foal Sex	Animal hospital	Rectal Temp (°C)	Heart Rate (BPM)	Respiratory Rate (breaths/min)	CRT (Second)	Petechia or ecchymoses (Y/N)	Decreased or absent peripheral pulses (Y/N)	Cool to cold extremities (Y/N)	Mentally aware (Y/N)	Normal muscle tone (Y/N)	Congenital MS malformation (Y/N)	Mucous membrane hyperemia (Y/N)	Seizures (Y/N)	Rib fracture(s) (Y/N)	WBC (10^3 cells/µL)
F01	NA	NA	NA	NA	NA	NA	NA	NA	not assessed	H	N										Healthy														Dierenkliniek Emmeloord
F02	NA	NA	NA	NA	NA	NA	NA	NA	not assessed	H	N										Healthy														Dierenkliniek Emmeloord
F03	NA	NA	NA	NA	NA	NA	NA	NA	not assessed	H	N										Healthy														Dierenkliniek Emmeloord
F04	72	2	38.1	96	20	21.7	3.4	1.9	3	S+	Y	N	N			Y	N	N	N	8	Premature	Suspected septic	N	Icelandic horse	11		N		290	Y	Y	72	Icelandic horse	Mare	Utrecht University Equine Hospital	38.1	96	20	2	N	N	Y	N	Y	N	N	N	N	21.7
F05	4	1	38.5	160	NA	2	9.9	10	3	S+	Y	N	N			N	N	Y	N	12	Meconium retention	Diarrhea	Bronchopneumia	Friesian	7	1	N	N	333	Y	N	4	Friesian	Stallion	Utrecht University Equine Hospital	38.5	160		1	N	Y		N	Y	Y	Y	N	N	2
F06	36	1	NA	NA	NA	0.7	10.6	0.7	3	S+	Y	N	N			N	Y	N	N	1	Sepsis			Friesian					340	Y	N	36	Friesian	Stallion	Utrecht University Equine Hospital							Y	N	N		Y			0.7
F07	11	1	36.8	126	20	3.2	8.9	6.6	4	S+	Y	N	N			Y	N	N	N	10	Neonatal Maladjustment Syndrome	Failure of Passive Transfer	Oesophagus obstruction		4	1	N	N	325	N	N	11		Mare	Utrecht University Equine Hospital	36.8	126	20	2	N	N	Y	Y	N	N	N	N	N	3.2
F08	13	1	37.8	96	20	7.2	2.9	5.3	0	nS-	Y	N	N			N	Y	N	N	10	Flexural limb deformity	Bony lesion knee	Spina bifida occulta	KWPN	4	1	N	N		Y	N	13	KWPN	Mare	Utrecht University Equine Hospital	37.8	96	20	1	N	N	N	Y	N	N	N	N	N	7.2
F09	8	1	33	56	20	2.4	4.6	0	3	S+	Y	Y	Gram neg. Bacillus (non-fermenter)	gram negative rod (non fermenter)	gram negative rod (non fermenter)	N	Y	N	N	1	Premature	Hypoglycemia	Respiratory acidosis	Friesian	8	4	N		305		Y	8	Friesian	Mare	Utrecht University Equine Hospital	33	56	20		N	Y	Y	N	N	N	Y	N	N	2.4
F10	NA	NA	38.5	112	76	2.3	2.2	9.4	2	sS-	Y	N	N			Y	N	N	N	11	Pneumonia	N	N	Friesian	8		Y		256	Y	N		Friesian	Mare	Utrecht University Equine Hospital	38.5	112	76	1	N	N	N	Y	Y	N	N	N	N	2.3
F11	48	1	38.1	130	36	2.7	3.6	12	2	sS-	Y	Y	Staphylococcus vitulinus, acinetobacter, corynebacterium stationis	Staphylococcus vitulinus, aerococcus viridans	Staphylococcus vitulinus, acinetobacter, corynebacterium stationis	Y	N	N	N	6	Diarrhea	N	N	KWPN	6	2				Y		48	KWPN	Mare	Utrecht University Equine Hospital	38.1	130	36	1	N	N	N	N	Y	N	N	N	N	2.7
F12	17	1	38.4	140	28	8.2	3.1	10.6	1	sS-	Y	N	N			N	Y	N	N	1	Congenital malformation	N	N	Icelandic horse	19	7	N		355	Y	N	17	Icelandic horse	Mare	Utrecht University Equine Hospital	38.4	140	28		N	N	N	Y	Y	Y	Y	N	N	8.2
F13	67	1	40	132	64	2.3	3.5	3.1	4	S+	Y	N	N			N	Y	N	N	1	Bronchopneumonia	Dysfunctional oesophagus	N	Friesian	10	4	N		340	Y	N	67	Friesian	Stallion	Utrecht University Equine Hospital	40	132	64	2	N	N	N	N	N	N	Y	N	N	2.3
F14	144	2	38.6	76	20	4.3	3.2	9.3	1	sS-	Y	N	N			N	Y	N	Y	9	Diarrhea	Colic	N	KWPN	12		N		324	Y	N	144	KWPN	Mare	Utrecht University Equine Hospital	38.6	76	20	1	N	N	N	N	Y	N	N	N	N	4.3
F15	16	1	38.6	120	20	4.9	11.6	5.3	3	S+	Y	Y	Actinobacillus equuli, Streptococcus spp.	Actinobacillus equuli, streptococcus spp.	Actinobacillus equuli, streptococcus spp.	N	Y	N	N	2	NMS	Sepsis	Multiple organ failure	Friesian	10		N		335	Y	N	16	Friesian	Stallion	Utrecht University Equine Hospital	38.6	120	20	2	N	N	N	N	N	N	Y	N	N	4.9
F16	24	1	NA	130	40	1	6	NA	3	S+	N					N	N	Y	N	1	Bronchopneumonia	Sepsis	N	KWPN	7	3	N	N	332	Y	N		KWPN	Mare	Utrecht University Equine Hospital			40		N	N		N		N	N	N	N
F17	24	1	38.6	110	40	1.4	2.7	5.5	1	sS-	Y	Y	Actinobacillus equuli	Actinobacillus equuli	Actinobacillus equuli	N	Y	N	N	8	Septic arthritis	Sepsis	N	KWPN	4	1	N	N	333	Y	N	24	KWPN	Mare	Utrecht University Equine Hospital	38.6	110	40	3	Y	N		N	N	N	Y	N	N	1.4
F18	9	1	38.3	96	52	9.1	3.2	7.8	0	nS-	Y	Y	Coagulase negative Staphylococcus spp.	Coagulase negative Staphylococcus spp. (from 1/2 bottles)	clear	Y	N	N	N	3	Neonatal Maladjustment Syndrome	Dehydration				3				Y		9	Arabian	Mare	Utrecht University Equine Hospital	38.3	96	52											9.1
F19	72	2	38.2	136	NA	2.2	5.3	6.5	3	S+	Y	N	N			Y	N	N	N	12	Diarrhea	N	N	Welsh pony	17		N			Y	N	72	Welsh pony	Mare	Utrecht University Equine Hospital	38.2	136		2	N	N	N	N	Y	N	Y	N	N	2.2
F20	8	1	38	120	32	4.4	5.9	5	3	S+	Y	Y	Staphylococcus equorum	Staphylococcus equorum	clear	Y	N	N	N	11	Premature	Sepsis	N	KWPN	13	8	N	N	301	Y	Y	8	KWPN	Mare	Utrecht University Equine Hospital	38	120	32	1	N	N	N	Y		N	N	N	N	4.4
F21	42	1	38.9	96	32	6.9	1.4	10.1	0	nS-	Y	N	N			Y	N	N	N	14	Meconium obstipation	Bladder rupture	N	KWPN	8		Y		338	Y	N	42	KWPN	Stallion	Utrecht University Equine Hospital	38.9	96	32	1	N	N	N	Y	Y	N	N	N	N	6.9
F22	14	1	37.5	150	24	1.8	3.5	8.1	2	sS-	Y	N	N			N	Y	N	N	5	Neonatal Maladjustment Syndrome	Septic Shock	Necrotizing enteritis with secondary peritonitis	KWPN	10		N		372	Y	N	14	KWPN	Mare	Utrecht University Equine Hospital	37.5	150	24	3	N	Y	Y	N	N	N	N	N	N	1.8
F23	0	1	38.5	144	24	3.2	4.7	9.4	2	sS-	Y	N	N			Y	N	N	N	7	Neonatal Maladjustment Syndrome	Pneumonia	N	Friesian	9					Y	N	0	Friesian	Mare	Utrecht University Equine Hospital	38.5	144	24	1	N	N	N	Y	Y	N	N	N	N	3.2
F24	70	1	39.1	106	34	5.5	4.5	9.1	2	sS-	Y	Y	Anearobic Gram positive bacilli, Gram positive bacilli	anarobic gram - rod, aeroob gram + rod	anaerobic gram + rod	Y	N	N	N	12	Diarrhea	Sepsis	Entropion	KWPN	12	2	N	N		Y	N		KWPN	Mare	Utrecht University Equine Hospital	39.1	106	34	1	N	N	N	Y	Y	N	N	N	N	5.5
F25	3	1	38.1	120	20	4.3	7.9	1.4	3	S+	Y	N	N			Y	N	N	N	7	Neonatal Maladjustment Syndrome, Perinatal asphyxia syndrome	Thromboflebitis	N	Trakehner	17	3	N	N	336	N	N	3	Trakehner	Mare	Utrecht University Equine Hospital	38.1	120	20	2	N	N	N	N	Y	N	Y	N	N	4.3
F26	65	1	38.5	80	40	3.8	1.7	7.9	1	sS-	Y	N	N			Y	N	N	N	5	Diarrhea	N	N	Welsh pony	9	4			310	Y	Y	65	New Forest	Stallion	Utrecht University Equine Hospital	38.5	80	40	1	N	N	N	Y	Y	N	N	N	N	3.8
F27	24	1	37.8	100	40	2.5	1.7	6.2	1	sS-	Y	N	N			N	Y	N	N	4	Meconium obstipation	Failure of Passive Transfer	(Clinical) indications for sepsis		15		Y			Y	N	24		Stallion	Utrecht University Equine Hospital	37.8	100	40	1	N	N	N	Y	Y	N	N	N	N	2.5
F28	14	1	38.5	68	40	11	3.8	6.4	0	nS-	Y		Gram-negative rod, Gram-positive rod and Gram-positive coccus	Gram-negative rod, Gram-positive rod and Gram-positive coccus	clear	Y	N	N	N	6	Orphan foal	Dehydration	Suspected FPT	KWPN						Y		14	KWPN	Stallion	Utrecht University Equine Hospital	38.5	68	40	1	N	N	N	Y	Y	N	N	N		11
F29	12	1	38.8	90	24	NA	NA	NA	not assessed	H	Y	N	N			Y	N	N	N		orphan foal					>2						12	KWPN	mare	Utrecht University Equine Hospital	38.8	90	24		N				Y			N	N
F30	22	1	37.7	100	24	NA	NA	NA	not assessed	H	N					Y	N	N	N		orphan foal					>2			340			22	KWPN	stallion	Utrecht University Equine Hospital	37.7	100	24		N				Y			N	N
F31	48	1	NA	NA	NA	NA	NA	NA	not assessed	H	N					Y	N	N	N	6	Flexural limb deformity											48	Unknown		Utrecht University Equine Hospital					N	N	N	Y	Y	Y	N	N
F32	26	1	NA	NA	NA	NA	NA	NA	not assessed	H	N										Healthy											26			Utrecht University Equine Hospital
# Fields not filled or NA is data not measured.
[truncated: 38 more columns]
