# Supplementary material for: Bacterial cell-free DNA profiling reveals the co-elevation of multiple bacteria in newborn foals with suspected sepsis
Source: iScience. 2025 Nov 11;28(12):114005. doi: 10.1016/j.isci.2025.114005 (PMC12753253; doi:10.1016/j.isci.2025.114005)
Supplement: Table S4. Per-sample library-preparation metadata, along with sequencing and mapping summary, related Figure 2 [file mmc3.xlsx]

## Sheet: Table S4
Foal ID	Library preparation															Sequencing info
FID	Isolated when	isolation_batch	Isolated plasma (ml)	PBS added (total 5ml)	DNA concentration (elution total volume = 28ul-N, 35ul-E)	cfDNA yield (ng/ml)	Input volume Srsly (¬µl)	Input DNA	0,2% Spikin in pg	prep_n	strip_n	strip_index	UDI-1	UDI-2	Yield (ng)	Raw read pairs counts	total_filtered_effective_reads	Mapped to host genomes	Not mapped	Mitochondrial reads	classified_read_count	unclassified_read_count	bacteria_read_count
F01	2022-12-21	5	4.5	0.5	0.573	3.56533	8.73	5	10	Srsly prep 2	Strip 3	6	F6	46	721	38280812	33446083	33112877	333206	1690	15037	318169	5618
F02	2022-12-27	6	1.8	3.2	0.365	5.67778	13.7	5	10	Srsly prep 1	Strip 1	6	F4	30	794.5	29465875	25885619	24790279	1095339	1647	51127	1044213	19020
F03	2022-12-27	6	5	0	0.325	1.82	15.38	5	10	Srsly prep 3	Strip 5	4	D8	60	801.5	29870070	27073932	26103289	970640	2198	28199	942444	13323
F04	2021-05-05	1	3.5	0	0.374	3.74	13.37	5	10	Srsly prep 1	Strip 1	1	A4	25	651	27976391	22365598	21480121	885477	414	37187	848290	24226
F05	2021-05-05	1	6.2	0	0.725	4.09274	6.9	5	10	Srsly prep 1	Strip 1	4	D4	28	822.5	38539018	32318153	31936369	381787	208	23492	358292	12307
F06	2021-08-09	2	5	0	4.49	31.43	1.11	5	10	Srsly prep 1	Strip 2	1	A5	33	910	33709959	27823159	21025383	6797778	113	5672902	1124874	5660655
F07	2021-08-09	2	4	0	0.251	2.19625	14.02	3.52	7.04	Srsly prep 1	Strip 1	2	B4	26	850.5	39059888	34189756	33336729	853030	178	22315	830712	12579
F08	2021-08-10	3	6	0	0.994	5.79833	5.03	5	10	Srsly prep 1	Strip 2	4	D5	36	1071	35578845	30944537	30550147	394389	399	14131	380259	6856
F09	2021-08-10	3	2	0	0.412	7.21	12.14	5	10	Srsly prep 1	Strip 1	5	E4	29	801.5	38596298	32404562	31411346	993215	641	24504	968712	15701
F10	2021-08-09	2	4	0	0.082	0.7175	12.2	1	2	Srsly prep 1	Strip 2	2	B5	34	251.65	20356635	12139474	10374942	1764532	505	58670	1705862	33299
F11	2021-08-10	3	6	0	0.13	0.758333	10.31	1.34	2.68	Srsly prep 1	Strip 2	3	C5	35	258.65	24768727	14384012	12006256	2377757	478	54172	2323584	42317
F12	2021-08-09	2	5	0	0.41	2.87	12.2	5	10	Srsly prep 1	Strip 1	3	C4	27	934.5	49972076	44210197	43403203	807003	878	34519	772475	19007
F13	2021-08-09	2	3	0	0.209	2.43833	13.22	2.76	5.52	Srsly prep 2	Strip 3	1	A6	41	395.5	27729340	17941279	16087718	1853563	473	42110	1811451	31536
F14	2021-08-23	4	4	0	0.223	1.95125	13.52	3.01	6.03	Srsly prep 2	Strip 4	4	D7	52	1095.5	26473448	23978252	23429085	549168	265	20393	528774	10280
F15	2021-08-23	4	6	0	0.899	5.24417	5.56	5	10	Srsly prep 1	Strip 1	7	G4	31	1323	32423077	28020375	27678190	342187	508	13616	328569	5899
F16	2021-08-10	3	4	0	0.619	5.41625	8.08	5	10	Srsly prep 2	Strip 4	1	A7	49	1053.5	42961659	38916500	38507485	409015	234	28867	380148	18814
F17	2022-12-21	5	3.2	2.8	1.87	16.3625	2.67	5	10	Srsly prep 2	Strip 3	5	E6	45	525	49797797	38450159	38087285	362876	677	18589	344285	12777
F18	2022-12-21	5	4	1	0.449	3.143	11.14	5	10	Srsly prep 1	Strip 2	6	F5	38	973	27940993	25287701	24911386	376317	3456	20667	355648	10891
F19	2022-12-21	5	4	1	0.297	2.079	14.63	4.35	8.69	Srsly prep 3	Strip 5	8	H8	64	668.5	25319234	20813139	20267906	545234	768	27886	517347	18002
F20	2022-12-21	5	4.5	0.5	8.02	49.9022	0.62	5	10	Srsly prep 2	Strip 3	8	H6	48	507.5	33483612	28960917	28785809	175107	1558	43515	131593	37831
F21	2021-08-10	3	4.5	0	0.119	0.925556	9.6	1.14	2.28	Srsly prep 2	Strip 3	3	C6	43	239.4	27845750	14078116	12302395	1775721	553	54632	1721089	36485
F22	2021-08-23	4	5	0	0.693	4.851	7.22	5	10	Srsly prep 3	Strip 5	1	A8	57	1246	55580376	48123257	47405511	717748	427	22479	695267	9942
F23	2021-08-10	3	6	0	0.812	4.73667	6.16	5	10	Srsly prep 2	Strip 4	7	G7	55	987	25073829	22661248	22418971	242280	422	13797	228480	4161
F24	2022-12-21	5	5	0	0.217	1.2152	13.39	2.91	5.81	Srsly prep 2	Strip 4	3	C7	51	451.5	34612579	26777008	26053797	723210	2056	68366	654845	28625
F25	2022-12-21	5	4.3	0.7	0.76	4.94884	6.58	5	10	Srsly prep 3	Strip 5	2	B8	58	1130.5	36450959	31482571	31164437	318135	1080	22989	295145	7333
F26	2022-12-27	6	4.7	0.3	0.486	2.89532	10.29	5	10	Srsly prep 3	Strip 5	7	G8	63	658	46669623	40054167	38513237	1540934	2113	62170	1478760	45158
F27	2022-12-27	6	4.5	0.5	1.04	6.47111	4.81	5	10	Srsly prep 3	Strip 5	3	C8	59	885.5	44243525	40132851	39458537	674312	891	49926	624388	11540
F28	2022-12-27	6	3.8	1.2	1.04	7.66316	4.81	5	10	Srsly prep 2	Strip 3	7	G6	47	465.5	66309942	56538907	55534553	1004349	2222	26140	978214	13541
F29	2022-12-27	6	4.7	0.3	0.508	3.02638	9.84	5	10	Srsly prep 3	Strip 5	6	F8	62	868	36011341	31904509	30986399	918110	1888	35666	882444	15908
F30	2022-12-21	5	5	0	0.583	3.2648	8.58	5	10	Srsly prep 1	Strip 2	5	E5	37	864.5	27714524	23785730	23510775	274959	1933	11557	263398	4498
F31	2022-12-27	6	4.5	0.5	6.63	41.2533	0.75	5	10	Srsly prep 2	Strip 3	2	B6	42	952	32963746	28691768	28463740	228029	984	7232	220796	2010
F32	2022-12-21	5	4.5	0.5	0.469	2.91822	10.66	5	10	Srsly prep 2	Strip 4	5	E7	53	805	36587372	31593537	31191625	401915	1841	45044	356868	26532
NC1MQiso										Srsly prep 1	Strip 2	8	H5	40	31.99	8431343	88154	2149	86005		2499	83506	686
NC1MQlib										Srsly prep 2	Strip 4	8	H7	56	28.77	9054696	120966	2726	118240		7043	111197	990
NTC1	2022-12-21	5	0	0	0		18	0	0	Srsly prep 1	Strip 1	8	H4	32	43.75	8788255	1303871	5425	1298446		42300	1256146	26017
NTC2	2022-12-27	6	0	0	0		18	0	0	Srsly prep 2	Strip 4	2	B7	50	80.15	6015507	2894875	8780	2886095		49275	2836820	44756
PC1										Srsly prep 1	Strip 2	7	G5	39	469	8616782	7595541	6227	7589314		6857655	731659	6584429
PC2										Srsly prep 2	Strip 4	6	F7	54	455	8968376	7707221	6641	7700580		6962763	737817	6687363
PC3										Srsly prep 3	Strip 5	5	E8	61	675.5	10251244	8900093	7288	8892805		8067561	825244	7746735
