# Supplementary material for: Bacterial cell-free DNA profiling reveals the co-elevation of multiple bacteria in newborn foals with suspected sepsis
Source: iScience. 2025 Nov 11;28(12):114005. doi: 10.1016/j.isci.2025.114005 (PMC12753253; doi:10.1016/j.isci.2025.114005)
Supplement: Table S5. Positive-control mock community composition and recovery metrics across three libraries (PC1–PC3), related to Figure 2 [file mmc4.xlsx]

## Sheet: Table S5
Positive control species composition				Observation in PCs (Species level)			Observation in PCs (Genus level)			Fraction detected at species level			Mean of 3 PCs (Genus level)	Variance between PCs (Genus level)	Ratio enrichment compared to expected
Species	Avg. GC (%)	Gram Stain	gDNA Abun. (%)	PC1	PC2	PC3	PC1	PC2	PC3	PC1	PC2	PC3
Pseudomonas aeruginosa	66.2	Negative	0.12	0.13737	0.14378	0.14591	0.13739	0.14378	0.14591	0.999854	1	1	0.14236	0.00443395	1.18633
Escherichia coli	56.8	Negative	0.12	0.14708	0.14237	0.14769	0.14719	0.14991	0.14769	0.999253	0.949703	1	0.148263	0.0014478	1.23553
Salmonella enterica	52.2	Negative	0.12	0.11677	0.11775	0.11939	0.11677	0.11799	0.11939	1	0.997966	1	0.11805	0.00131103	0.98375
Lactobacillus fermentum ( Limosilactobacillus fermentum)	52.8	Positive	0.12	0.11164	0.11322	0.11265	0.11164	0.11322	0.11265	1	1	1	0.112503	0.000800146	0.937528
Enterococcus faecalis	37.5	Positive	0.12	0.11742	0.11458	0.11417	0.11742	0.11459	0.11417	1	0.999913	1	0.115393	0.00176766	0.961611
Staphylococcus aureus	32.7	Positive	0.12	0.11728	0.11211	0.11226	0.11731	0.11333	0.11229	0.999744	0.989235	0.999733	0.11431	0.0026496	0.952583
Listeria monocytogenes	38	Positive	0.12	0.10542	0.10219	0.102	0.10586	0.10257	0.1029	0.995844	0.996295	0.991254	0.103777	0.00181175	0.864806
Bacillus subtilis (strain B-354, also known as B. spizizenii)	43.8	Positive	0.12	0.11708	0.11566	0.11645	0.11821	0.11718	0.11715	0.990441	0.987029	0.994025	0.117513	0.000603517	0.979278
Saccharomyces cerevisiae	38.4	n.a. (Yeast)	0.02	0.01406	0.01373	0.01375	0.01408	0.01375	0.01376	0.99858	0.998545	0.999273	0.0138633	0.000187705	0.693167
Cryptococcus neoformans	48.2	n.a. (Yeast)	0.02	0.01369	0.01348	0.01369	0.01369	0.01348	0.01369	1	1	1	0.01362	0.000121244	0.681
