# Supplementary material for: Bacterial cell-free DNA profiling reveals the co-elevation of multiple bacteria in newborn foals with suspected sepsis
Source: iScience. 2025 Nov 11;28(12):114005. doi: 10.1016/j.isci.2025.114005 (PMC12753253; doi:10.1016/j.isci.2025.114005)
Supplement: Table S7. Genus-level signals of sepsis-associated bacteria across all foals, stratified by Gram status and clinical class, related to Figure 3 [file mmc6.xlsx]

## Sheet: Table S7
	FID	F01	F02	F03	F04	F05	F06	F07	F08	F09	F10	F11	F12	F13	F14	F15	F16	F17	F18	F19	F20	F21	F22	F23	F24	F25	F26	F27	F28	F29	F30	F31	F32
	Disease status	H	H	H	S+	S+	S+	S+	nS-	S+	sS-	sS-	sS-	S+	sS-	S+	S+	sS-	nS-	S+	S+	nS-	sS-	sS-	sS-	S+	sS-	sS-	nS-	H	H	H	H
Gram-positive bacteria	Streptococcus	LA	LA	LA	LA	8.35444e-07	LA	LA	LA	LA	LA	6.95216e-07	LA	6.07538e-06	LA	LA	0.00029977	LA	1.1468e-05	8.64838e-07	4.86863e-06	9.23419e-07	LA	LA	1.60586e-06	3.494e-07	5.74222e-07	6.47848e-07	LA	LA	1.3033e-06	LA	LA
	Staphylococcus	LA	LA	LA	LA	8.66386e-07	LA	LA	LA	LA	9.06135e-07	1.52948e-06	LA	1.44917e-06	LA	LA	LA	LA	1.9377e-06	4.80466e-07	LA	9.94451e-07	LA	LA	1.08302e-06	4.4469e-07	5.74222e-07	1.51995e-06	LA	LA	LA	LA	6.96345e-07
	Enterococcus	LA	4.55852e-06	LA	4.42644e-06	1.0211e-06	LA	3.50982e-07	LA	LA	LA	LA	LA	LA	LA	LA	LA	LA	LA	6.71211e-05	4.14352e-07	8.23974e-06	LA	LA	LA	LA	2.12213e-06	LA	LA	LA	LA	LA	LA
	Bacillus	LA	LA	LA	LA	LA	LA	LA	LA	LA	9.88511e-07	7.64738e-07	LA	LA	LA	LA	LA	LA	LA	9.12885e-07	LA	LA	LA	LA	LA	LA	2.74628e-07	LA	LA	LA	LA	LA	LA
Gram-negative bacteria	Serratia	LA	LA	LA	LA	LA	LA	LA	LA	LA	LA	LA	LA	LA	LA	LA	LA	LA	LA	LA	LA	LA	LA	LA	LA	LA	LA	LA	LA	LA	LA	LA	LA
	Salmonella	LA	LA	LA	LA	LA	LA	LA	LA	LA	LA	LA	LA	LA	LA	LA	LA	LA	LA	LA	LA	LA	LA	LA	LA	LA	LA	LA	LA	LA	LA	LA	LA
	Pseudomonas	LA	7.7263e-07	5.17103e-07	2.14615e-06	5.87905e-07	5.03178e-07	1.14069e-06	6.46318e-07	1.75901e-06	6.75482e-06	5.70077e-06	8.82149e-07	4.6262e-06	1.70988e-06	4.99636e-07	LA	3.12092e-07	2.13543e-06	LA	LA	7.03219e-06	5.40279e-07	LA	3.54782e-06	4.12927e-07	3.57017e-06	3.48841e-07	6.01356e-07	1.15971e-06	LA	LA	4.43129e-07
	Proteus	LA	LA	LA	LA	LA	LA	LA	LA	LA	LA	LA	LA	LA	LA	LA	LA	LA	LA	LA	LA	LA	LA	LA	LA	LA	LA	LA	LA	LA	LA	LA	LA
	Pasteurella	LA	LA	LA	LA	LA	LA	LA	LA	LA	LA	LA	LA	LA	LA	LA	LA	LA	LA	LA	LA	LA	LA	LA	LA	LA	LA	LA	LA	LA	LA	LA	LA
	Pantoea	LA	LA	LA	LA	1.0211e-06	LA	2.92485e-07	LA	LA	LA	LA	4.52384e-07	5.57374e-07	LA	LA	LA	LA	6.72264e-07	LA	LA	9.94451e-07	LA	LA	4.48146e-07	3.81163e-07	LA	LA	LA	LA	LA	LA	LA
	Klebsiella	LA	LA	LA	LA	LA	LA	LA	LA	LA	LA	LA	LA	LA	LA	LA	LA	LA	LA	LA	LA	LA	LA	LA	LA	LA	LA	LA	LA	LA	LA	LA	LA
	Escherichia	LA	LA	4.06295e-07	LA	LA	LA	LA	LA	LA	LA	LA	LA	7.80323e-07	LA	LA	LA	LA	LA	LA	1.03243e-05	LA	LA	5.29538e-07	1.97931e-06	5.71745e-07	4.41902e-06	4.31068e-06	LA	LA	LA	LA	LA
	Enterobacter	LA	LA	LA	LA	LA	LA	LA	LA	LA	LA	LA	LA	LA	LA	LA	LA	LA	LA	LA	LA	LA	LA	LA	LA	LA	LA	LA	LA	LA	LA	LA	LA
	Aeromonas	LA	LA	LA	LA	LA	LA	LA	LA	LA	LA	LA	LA	LA	LA	LA	LA	LA	LA	LA	LA	LA	LA	LA	LA	LA	LA	LA	LA	LA	LA	LA	LA
	Actinobacillus	3.88685e-07	LA	LA	LA	3.07877e-05	0.0554209	LA	5.4937e-07	LA	9.06135e-07	1.66852e-06	4.69123e-05	5.40095e-05	LA	1.07065e-06	LA	7.19633e-05	LA	LA	2.05449e-05	LA	LA	1.05908e-06	LA	3.1446e-06	LA	8.97021e-07	2.82991e-07	LA	LA	LA	LA
	Acinetobacter	5.68078e-07	7.6104e-05	5.90236e-05	1.02837e-06	4.02251e-07	LA	1.78416e-06	1.16337e-06	1.88245e-06	1.45805e-05	7.23025e-06	9.27388e-07	4.84915e-06	1.54306e-06	4.63948e-07	2.82656e-07	3.64108e-07	1.97329e-05	1.15312e-06	1.20853e-06	6.3929e-06	8.51979e-07	5.73667e-07	3.24906e-06	6.98799e-07	9.98398e-05	1.40035e-05	4.06446e-05	4.45392e-05	4.62462e-07	4.60062e-06	6.01389e-07
* LA= low abundance (sum species count <10)
