# Supplementary material for: Bacterial cell-free DNA profiling reveals the co-elevation of multiple bacteria in newborn foals with suspected sepsis
Source: iScience. 2025 Nov 11;28(12):114005. doi: 10.1016/j.isci.2025.114005 (PMC12753253; doi:10.1016/j.isci.2025.114005)
Supplement: Table S9. Concordance between positive blood culture and cfDNA metagenomic profiling at the genus and species level, related to Figure 3 [file mmc7.xlsx]

## Sheet: Table S9
Foal	Group	Culture results	Culture positive percentage out of two bacteriology culture tests	Genus in list after decontam	Genus observed	Genus observed (>= 10 reads)	Relative fraction of observed genus	Genus elevated	Species in list after decontam	Species observed	Species observed (>= 10 reads)	Relative fraction of observed species	Species elevated	Notes	Concordance
F09	S+	gram negative rod (non fermenter)	1	NA	NA	NA	NA	NA	NA	NA	NA	NA	NA	Culture too aspecific for comparison	NA
F11	sS-	Staphylococcus vitulinus (Staphylococcus pulvereri)	1	Y	Y	Y	1.52948e-06	Y, > H	N	NA	NA	NA	NA	NA	MATCH, > H
F11	sS-	Aerococcus viridans	0.5	Y	Y	N	0	NA	N	NA	NA	NA	NA	NA	MISSED
F11	sS-	Acinetobacter spp.	0.5	Y	Y	Y	7.23025e-06	N	NA	NA	NA	NA	NA	Culture result was at genus level thus species level not assessed	DETECT
F11	sS-	Corynebacterium stationis	0.5	Y	Y	Y	4.03225e-06	N	Y	Y	Y	9.03781e-07	Y, >H	NA	MATCH, >H
F15	S+	Actinobacillus equuli	1	Y	Y	Y	1.07065e-06	Y, >H & >nS-	Y	Y	Y	1.07065e-06	Y, >H & >nS-	NA	MATCH, >H & >nS-
F15	S+	Streptococcus spp.	1	Y	Y	N	0	NA	NA	NA	NA	NA	NA	NA	DETECT, low abundance
F17	sS-	Actinobacillus equuli	1	Y	Y	Y	7.19633e-05	Y, >H & >nS-	Y	Y	Y	7.14171e-05	Y, >H & >nS-	NA	MATCH, >H & >nS-
F20	S+	Staphylococcus equorum	0.5	Y	N	NA	NA	NA	NA	NA	NA	NA	NA	Part of equine skin flora; probably contamination	NA
F24	sS-	anarobic gram - rod	0.5	NA	NA	NA	NA	NA	NA	NA	NA	NA	NA	Culture too aspecific for comparison	NA
F24	sS-	anaerobic gram + rod	1	NA	NA	NA	NA	NA	NA	NA	NA	NA	NA	Culture too aspecific for comparison	NA
