# Supplementary material for: Bacterial cell-free DNA profiling reveals the co-elevation of multiple bacteria in newborn foals with suspected sepsis
Source: iScience. 2025 Nov 11;28(12):114005. doi: 10.1016/j.isci.2025.114005 (PMC12753253; doi:10.1016/j.isci.2025.114005)
Supplement: Table S10. Overview of clinical outcome, total cfDNA, mitochondrial cfDNA, bacterial cfDNA and host cfDNA end-motif enrichment per foal grouped by disease status, related to Figure 4 [file mmc8.xlsx]

## Sheet: Table S10
													nsCount EndMotif
													5' end	5' end	5' end	5' end	3' end	3' end	3' end	3' end
FID	nSIRS_class	Lived/Died	Total cfDNA conc. in plasma (ng/ml)	Foal MT cfDNA fraction	Bacterial fraction	Species Richness	Shannon Index	Elevated than H background	Co-elevation of multiple genera compared to H (Y/N)	Elevated than H & nS-	Co-elevation of multiple genera compared to H& nS-	Culture +	A	C	G	T	A	C	G	T
F32	H		2.91822	5.90223e-05	0.000185956	24	1.3862						-0.0496228	0.0747068	-0.03359	-0.00230663	-0.125262	0.0596088	0.137168	-0.135472
F31	H		41.2533	3.45703e-05	1.5196e-05	2	0.693098						-0.0472314	0.0442449	-0.0528169	0.0454452	-0.179471	-0.0086812	0.146416	-0.018924
F30	H		3.2648	8.22176e-05	1.74474e-05	3	0.942369						-0.0545645	0.0641949	-0.0543612	0.0319833	-0.18437	-0.00254721	0.183353	-0.0827696
F29	H		3.02638	6.093e-05	0.000124402	21	1.52275						-0.0682413	0.075249	-0.0163119	-0.00301249	-0.0991184	0.0434896	0.140998	-0.145589
F03	H		1.82	8.42039e-05	0.00014357	12	1.11294						-0.067677	0.115984	-0.0201248	-0.0538144	-0.273095	0.0695638	0.173858	-0.0964996
F02	H		5.67778	6.64373e-05	0.00020946	20	1.49778						-0.052645	0.0904066	-0.0511553	-0.00267637	-0.209569	0.0161849	0.169084	-0.0610645
F01	H		3.56533	5.10375e-05	1.01656e-05	3	1.05492						-0.0609892	0.0661462	-0.0442269	0.026665	-0.184883	0.0156175	0.16174	-0.06609
F28	nS-	L	7.66316	4.00111e-05	8.71966e-05	17	1.18886						-0.064998	0.063772	-0.0381821	0.0273483	-0.0604981	0.0186201	0.106684	-0.0927084
F21	nS-	L	0.925556	4.5e-05	0.000299827	34	2.73801						-0.102273	0.0706962	0.0183376	-0.00440518	-0.117948	6.19299e-05	0.12153	-0.0386841
F18	nS-	L	3.143	0.000138732	9.19419e-05	28	2.78082						-0.0467381	0.0796698	-0.0459958	0.000509107	-0.225105	0.0437239	0.170477	-0.0873379
F08	nS-	D (Euthanized due to birth defect)	5.79833	1.30605e-05	2.721e-05	12	2.34481						-0.0764839	0.0788949	-0.0192969	0.00247957	-0.210448	0.0036963	0.195089	-0.0923632
F25	S+	L	4.94884	3.46549e-05	3.86881e-05	19	2.61778	3	1	2	1	0	-0.0770437	0.0582561	-0.0163351	0.0236297	-0.0282155	-0.00674803	0.0932358	-0.0763149
F20	S+	L	49.9022	5.41239e-05	4.50607e-05	12	1.92477	3	1	2	1	1	-0.0253268	0.0473997	-0.0751203	0.0414584	-0.171966	-0.034005	0.155715	-0.0127645
F19	S+	L	2.079	3.78924e-05	0.000301108	35	1.93003	2	1	2	1	0	-0.0888106	0.0569227	0.0577153	-0.0444257	0.014931	-0.0311757	0.0760546	-0.0742243
F16	S+	D	5.41625	6.07674e-06	0.000310305	8	0.0974581	1	0	1	0	0	-0.0804882	0.0734833	0.0792061	-0.105272	-0.0495002	-0.092577	0.138874	-0.0348495
F15	S+	D	5.24417	1.83538e-05	2.359e-05	9	1.64421	1	0	1	0	1	-0.0689556	0.0715965	-0.0444253	0.0272776	-0.187535	-0.0339842	0.18771	-0.0529251
F13	S+	D	2.43833	2.94013e-05	0.000191235	31	2.38331	6	1	2	1	0	-0.135753	0.0985876	0.0418544	-0.039797	-0.132236	-0.0292344	0.15696	-0.04952
F09	S+	D	7.21	2.04066e-05	4.65675e-05	22	2.87622	1	0	0	0	1	-0.0650564	0.0581763	-0.0337188	0.029578	-0.0876151	-0.0403484	0.0909029	0.0164421
F07	S+	L	2.19625	5.33946e-06	3.10327e-05	13	2.26633	1	0	0	0	0	-0.0569712	0.0664832	-0.0336559	0.0137167	-0.188407	-0.0110411	0.191641	-0.0849199
F06	S+	D	31.43	5.37446e-06	0.0554327	10	0.0319241	1	0	1	0	0	-0.0880846	0.0825489	-0.0297588	0.0172265	-0.139702	-0.0132504	0.120892	-0.00694002
F05	S+	D	4.09274	6.51295e-06	6.98679e-05	26	1.95877	3	1	2	1	0	-0.11124	0.0953729	-0.0088722	0.000261999	-0.159094	0.00214263	0.172181	-0.0887231
F04	S+	L	3.74	1.92736e-05	0.000214973	22	1.42251	1	0	0	0	0	-0.0833229	0.0855028	-0.00982954	-0.00905752	-0.16308	0.00448439	0.148222	-0.0477341
F27	sS-	D	6.47111	2.25807e-05	4.49258e-05	18	1.90318	3	1	2	1	0	-0.141071	0.0510905	0.171998	-0.176147	0.154395	-0.232931	0.0310978	-0.0390632
F26	sS-	L	2.89532	5.48643e-05	0.000223547	30	1.49937	3	1	2	1	0	-0.0647546	0.0709389	-0.0192446	0.00191716	-0.0685957	0.0136252	0.112458	-0.0868897
F24	sS-	L	1.2152	7.89136e-05	8.73511e-05	37	3.00683	5	1	1	0	1	-0.0650107	0.0641442	-0.00212134	-0.00667936	-0.149037	0.00535394	0.146386	-0.0568785
F23	sS-	L	4.73667	1.88233e-05	1.65039e-05	9	1.98278	2	1	2	1	0	-0.104528	0.118884	-0.0427133	-0.00317962	-0.0852131	0.018553	0.141872	-0.126
F22	sS-	D	4.851	9.00739e-06	1.80786e-05	10	2.058	0	0	0	0	0	-0.0543193	0.0760732	-0.0222812	-0.0104893	-0.115345	0.0335302	0.162874	-0.156179
F17	sS-	D	16.3625	1.7775e-05	7.86473e-05	2	0.030832	1	1	1	0	1	-0.0665405	0.0569035	-0.0459657	0.0423745	-0.130496	-0.0251336	0.132609	-0.0183292
F14	sS-	D (cost-related euthanization after 9 days of hospitalization)	1.95125	1.13107e-05	4.04116e-05	11	2.08521	1	0	0	0	0	-0.091915	0.0726582	0.0109899	-0.0074434	-0.20547	0.00310794	0.220765	-0.150429
F12	sS-	D	2.87	2.02289e-05	7.14089e-05	19	0.954953	2	1	1	0	0	-0.0660756	0.100923	-0.0417927	-0.0126563	-0.266749	0.0339807	0.219991	-0.143878
F11	sS-	L	0.758333	3.98126e-05	0.000310275	27	2.24045	4	1	2	1	1	-0.0888049	0.0725809	-0.0112087	0.0122076	-0.147596	0.0155846	0.162277	-0.0976969
F10	sS-	L	0.7175	4.8675e-05	0.000383625	29	1.79442	4	1	2	1	0	-0.0855317	0.0832409	0.0041437	-0.0186768	-0.19457	0.036531	0.167021	-0.0945542
